# Supplementary material for: Black Phosphorus/Carbon Nanoframes for Efficient Flexible All-Solid-State Supercapacitor
Source: Nanomaterials (Basel). 2022 Sep 23;12(19):3311. doi: 10.3390/nano12193311 (PMC9565270; doi:10.3390/nano12193311)
Supplement: Supplementary file 1 [file nanomaterials-12-03311-s001.zip]

Archive with 1 entries (1 files):
- nanomaterials-1916507-supplementary.pdf
